# Supplementary material for: The reemergence of human rabies and emergence of an Indian subcontinent lineage in Tibet, China
Source: PLoS Negl Trop Dis. 2019 Jan 14;13(1):e0007036. doi: 10.1371/journal.pntd.0007036 (PMC6349412; doi:10.1371/journal.pntd.0007036)
Supplement: S1 Table — (XLSX) [file pntd.0007036.s001.xlsx]

## Sheet: Table S1a
Number	Accession	Strain	Country-Province	Host	Year	Lineage
1	JN974823	CGD0801D	China-Guangdong	Dog	2008	ChinaⅡ
2	KM034906	CGS1301D	China-Gansu	Dog	2013	ChinaⅠ
3	JN974835	CHB1007H	China-Hebei	Human	2010	ChinaⅠ
4	JN974847	CHN0813H	China-Hunan	Human	2008	ChinaⅡ
5	JN974855	CJX0903D	China-Jiangxi	Dog	2009	ChinaⅠ
6	MF741704	CNM1502C	China-Inner_Mongolia	Cattle	2015	ChinaⅠ
7	KC465379	CNX1101H	China-Ningxia	Human	2011	ChinaⅠ
8	GU345746	CQ92	China-Chongqing	Dog	1992	China Ⅴ
9	KM034905	CQH1202D	China-Qinghai	Dog	2012	China Ⅳ/Arctic-like-2
10	JN974863	CSC1016D	China-Sichuan	Dog	2010	ChinaⅠ
11	JF819617	CYN0816D	China-Yunnan	Dog	2008	China Ⅵ
12	KX096994	CYN15148D	China-Yunnan	Dog	2016	ChinaⅠ
13	KX096995	CYN15149D	China-Yunnan	Dog	2015	ChinaⅠ
14	KX096996	CYN15150D	China-Yunnan	Dog	2015	ChinaⅠ
15	KX096997	CYN15151D	China-Yunnan	Dog	2015	ChinaⅠ
16	KX096998	CYN15153D	China-Yunnan	Dog	2015	ChinaⅠ
17	KX096999	CYN15154C	China-Yunnan	Cow	2015	ChinaⅠ
18	EU159364	FY3	China-Anhui	Dog	2004	ChinaⅠ
19	GQ472470	GXLB	China-Guangxi	Dog	2007	ChinaⅡ
20	GU345747	J	China-Ningxia	Human	1986	China Ⅴ
21	FJ719751	JX08-47	China-Jiangxi	Ferret badger	2008	ChinaⅡ
22	FJ594278	N11	China-Guangxi	Dog	1997	China Ⅵ
23	EU652445	NeiMeng1025B	China-Inner_mongolia	Raccoon_dog	2007	China Ⅳ/Arctic-like-2
24	KJ748631	NMCAM01	China-Inner_Mongolia	Camel	2014	China Ⅲ/Cosmopolitan
25	KU041697	NMXLHT	China-Inner_mongolia	Dog	2014	China Ⅳ/Arctic-like-2
26	KF663520	ShaanxiRab010	China-Shaanxi	Dog	2011	ChinaⅠ
27	KM016898	TJ11-RD	China-Heilongjiang	Raccoon_dog	2011	China Ⅳ/Arctic-like-2
28	KM016899	WQ14-RF	China-Inner_Mongolia	Red fox	2014	China Ⅲ/Cosmopolitan
29	KJ152773	XJTCS01	China-Xinjiang	Sheep	2013	China Ⅲ/Cosmopolitan
30	FJ598135	ZJ-LA	China-Zhejiang	Ferret badger	2008	ChinaⅡ
31	KY175229	CXZ1201D	China-Tibet	Dog	2012	China Ⅳ/Arctic-like-2
32	KY175230	CXZ1501H	China-Tibet	Human	2015	China Ⅳ/Arctic-like-2
33	MH746442	CXZ1601H	China-Tibet	Human	2016	ChinaⅠ
34	MH671332	CXZ1704H	China-Tibet	Human	2017	China Ⅶ/Indian subcontinent
35	JX987737	09029NEP	Nepal-Kaski	Buffalo	2003	Indian subcontinent
36	JX987740	11001NEP	Nepal-Lalitpur	Battle	2009	Indian subcontinent
37	JX944569	3878-73	Nepal-Kaski	Cattle	2009	Indian subcontinent
38	JX944595	4403-14	Nepal-Kathmandu	Dog	2008	Indian subcontinent
39	KX148246	97002IND	India	Human	1997	Indian subcontinent
40	LC110313	H-685-12	Sri_Lanka-Batticaloa	Human	2012	Indian subcontinent
41	AB817095	H-889-09	Sri_Lanka-Batticaloa	Human	2009	Indian subcontinent
42	AB817097	H-925-09	Sri_Lanka-Batticaloa	Human	2009	Indian subcontinent
43	KY860613	RV303	Russia	Raccoon_dog	1989	Arctic-like-2
44	DQ076119	SKRBV9801YC	South_Korea	Bovine	1998	Arctic-like-2
45	DQ076121	SKRRD9902PJ	South_Korea	Raccoon_dog	1999	Arctic-like-2
Note: the red lines are strains new reported, and the blue lines are the worldwide strains cited in this study.

## Sheet: Table S1b
Number	Accession	Strain	Country-Province	Host	Year	Seq_end	Lineage
1	EU549783	BD06	China-Hebei	Dog	2006	11924	ChinaⅠ
2	JQ423952	BJ2011E	China-Beijing	Equine	2011	11924	ChinaⅠ
3	JQ970482	CJS0636D	China-Jiangsu	Dog	2006	11924	ChinaⅠ
4	KC193267	CNM1101C	China-Inner_mongolia	Cow	2011	11924	ChinaⅠ
5	KC252633	CNM1103C	China-Inner_mongolia	Cow	2011	11917	China Ⅲ/Cosmopolitan
6	GU345746	CQ92	China-Chongqing	Dog	1992	11908	China Ⅴ
7	KM272192	CQH1202D	China-Qinghai	Dog	2012	11927	China Ⅳ/Arctic-like-2
8	JQ730682	CYN1009D	China-Yunan	Dog	2010	11923	China Ⅵ
9	FJ712193	D01	China-Zhejiang	Dog	2008	11925	ChinaⅠ
10	DQ875051	DRV	China-Jilin	Deer	1989	11863	China Ⅲ/Cosmopolitan
11	FJ712195	F02	China-Zhejiang	Ferret_badger	2008	11923	China Ⅱ
12	JN609295	FJDRV	China-Fujian	Dog	2008	11924	ChinaⅠ
13	JX088694	GD-SH-01	China-Guangdong	Pig	2011	11923	China Ⅱ
14	KC169986	GXHXN	China-Guangxi	Cattle	2009	11923	ChinaⅠ
15	EU643590	HN10	China-Hunan	Human	2006	11923	China Ⅱ
16	GU345747	J	China-Ningxia	Human	1986	11908	China Ⅴ
17	KF726852	JX09-18	China-Jiangxi	Ferret_badger	2009	11922	China Ⅱ
18	KJ004416	JZ13-Lv	China-Hebei	Human	2013	11924	ChinaⅠ
19	DQ875050	MRV	China-Henan	Mouse	1989	11869	China Ⅲ/Cosmopolitan
20	KC977995	Shaanxi-HZ-6	China-Shaanxi	Dog	2009	11923	ChinaⅠ
21	KR230090	SXYL15	China-Shaanxi	Cattle	2015	11924	ChinaⅠ
22	JQ647510	WH11	China-Hubei	Donkey	2011	11924	ChinaⅠ
23	KM016899	WQ14-RF	China-Inner_mongolia	Red_fox	2014	11923	China Ⅲ/Cosmopolitan
24	KY175229	CXZ1201D	China-Tibet	Dog	2012	11927	China Ⅳ/Arctic-like-2
25	KY175230	CXZ1501H	China-Tibet	Human	2015	11927	China Ⅳ/Arctic-like-2
26	MH671332	CXZ1704H	China-Tibet	Human	2017	11925	China Ⅶ/Indian subcontinent
27	KX148108	11001NEP	Nepal	Cattle	2011	11925	Indian subcontinent
28	KX148245	09029NEP	Nepal	Buffalo	2009	11803	Indian subcontinent
29	KF154999	RV2417	Sri_Lanka	Dog	2008	11924	Indian subcontinent
30	AB569299	H-08-1320	Sri_Lanka	Human	2008	11926	Indian subcontinent
31	KX148246	97002IND	India	Human	1997	11803	Indian subcontinent
32	AB635373	H-1413-09	Sri_Lanka	Civet	2009	11926	Indian subcontinent
33	KC171645	BV9901PJ	South_Korea	Raccoon_dog	1999	11928	Arctic-like-2
34	KC171643	08F40	South_Korea	Cattle	2008	11928	Arctic-like-2
35	KC171644	BD0406CC	South_Korea	Raccoon_dog	2004	11928	Arctic-like-2
36	KF154996	RV61	India	Human	1987	11928	Arctic-like-1
37	HE802676	Pk_24	Pakistan	Cattle	2007	11928	Arctic-like-1
38	KX148228	99001NEP	Nepal	Dog	1998	11810	Arctic-like-1
39	KY775603	IGU-R201-Nilgai	India	Nilgai	2014	11928	Arctic-like-1
40	EF437215	NNV-RAB-H	India	Human		11928	Arctic-like-1
41	KX148225	02052AFG	Afghanistan	Dog	2002	11806	Arctic-like-1
42	KX148226	04035AFG	Afghanistan	Dog	2002	11806	Arctic-like-1
43	AY956319	organ	India	Human		11928	Arctic-like-1
44	AB699220	BDR5	Bangladesh	Goat	2010	11928	Arctic-like-1
Note: the red lines are strains new reported, and the blue lines are the worldwide strains cited in this study.
